# Supplementary material for: ERK Activity Dynamics during Zebrafish Embryonic Development
Source: Int J Mol Sci. 2018 Dec 28;20(1):109. doi: 10.3390/ijms20010109 (PMC6337290; doi:10.3390/ijms20010109)
Supplement: Supplementary file 1 [file ijms-20-00109-s001.zip]

Archive with 10 entries (9 files):
- ijms-403023 supp/
- ijms-403023 supp/Movie Captions.docx
- ijms-403023 supp/Movie1.AVI
- ijms-403023 supp/Movie2.avi
- ijms-403023 supp/Movie3.avi
- ijms-403023 supp/Movie4.avi
- ijms-403023 supp/Movie5.avi
- ijms-403023 supp/Movie6.AVI
- ijms-403023 supp/Movie7.avi
- ijms-403023 supp/Movie8.avi
